# Supplementary material for: QoI Resistance and Phenotypic Variability in Cercospora beticola Isolates from Sugar Beet in the Russian Federation
Source: Plants (Basel). 2026 May 14;15(10):1498. doi: 10.3390/plants15101498 (PMC13210556; doi:10.3390/plants15101498)
Supplement: Supplementary file 1 [file plants-15-01498-s001.zip]

Archive with 1 entries (1 files):
- plants-4222292-supplementary.pdf
